# Supplementary material for: Circulating microRNAs as Early Biomarkers of Colon Cancer: A Nested Case-Control Study Within a Prospective Cohort
Source: Int J Mol Sci. 2025 Aug 15;26(16):7893. doi: 10.3390/ijms26167893 (PMC12386545; doi:10.3390/ijms26167893)
Supplement: Supplementary file 1 [file ijms-26-07893-s001.zip]

Archive with 1 entries (1 files):
- ijms-3778590-supplementary.pdf
